# Supplementary material for: A Retrospective Study on the Role of Metformin in Colorectal Cancer Liver Metastases
Source: Biomedicines. 2023 Feb 28;11(3):731. doi: 10.3390/biomedicines11030731 (PMC10045020; doi:10.3390/biomedicines11030731)
Supplement: Supplementary file 1 [file biomedicines-11-00731-s001.zip › Table S1.xlsx]

## Sheet: Sheet1
		Baseline characteristics of the cohort
No.	Age	Gender 0=female; 1=male	BMI	RHGP 0=D, 1=R, 2=Mix	Percentage of Replacement	OS	Metformin usage (yes=1, no=0)	Liver metastasis recurrence (yes=1, no=0, never fully resected=2)	development of extra-hepatic metastatic disease (yes=1, no=0)	neoadjuvant chemotherapy before liver resection (yes=1, no=0)	Name of the antidiabetics
1	71	1	39.6	2	1-6: 100% DHGP, 7: 100% RHGP, 8: 50% RHGP, 45% DHGP, 5%PHGP	46	0	1	1	1
2	43	1	26.92	1	NA	20	0	1	1	1
3	82	1	29.18	1	0.95	78	1	1	1	1	metformin januvia
4	62	0	24.6	0	10	73	0	1	0	1
5	53	0	18.6	0	0	79	0	0	0	1
6	86	1	24.2	1	>50%	97	1	0	0	0	metformin
7	66	0	30.82	0	NA	37	1	1	1	1	metformin
8	75	0	28.3	0	0	70	1	1	1	1
9	81	0	26.2	0	<10%	75	0	1	1	1
10	51	0	19.52	2	1-3% DHGP, 0% RHGP	70	0	1	1	1
11	61	1	29.81	0	5	97	0	0	0	0
12	60	1	21.6	2	30%, 100%	77	1	0	0	1	metformin gliclazide onglyza
13	81	1	23.6	1	100	104	0	0	0	0
14	52	1	36.8	0	NA	74	0	1	0	1
15	58	1	27.3	2	40%, 50%, 30%, 100%	15	0	1	1	1
16	75	1	29.5	2	>50%	72	0	0	1	NA
17	53	1	22.8	0	<10%	68	0	0	0	1
18	69	1	25.96	2	1-2: PHGP 50%, RHGP 50%	84	0	1	1	1
19	67	0	33.96	1	NA	37	0	2	1	1
20	60	1	25.63	1	NA	38	0	1	1	1
21	54	1	20.9	0	<10%	61	0	0	0	1
22	62	0	19.7	1	0.8	64	0	1	1	1
23	73	0	30.7	1	95	44	0	0	1	0
24	49	0	20.9	1	>50%	66	0	0	1	0
25	47	1	27.1	0	0	36	0	1	1	1
26	60	1	27.5	1	1	44	0	2	1	1
27	54	1	30.64	0	0-15% based on which tumor was resected	20	0	1	1	1
28	72	1	24.6	1	1	19	0	2	1	1
29	80	0	22.21	0	0	60	0	0	0	1
30	80	0	34.92	1	1	35	0	1	1	1
31	58	1	32.4	1	100	65	0	1	1	1
32	74	0	30.4	0	0	64	1	2	1	1	metformin
33	65	1	23.01	1	100	27	0	1	1	1
34	64	0	28.44	0	0	102	0	0	1	1
35	81	0	25.18	0	0	64	0	0	0	1
36	76	1	32.19	2		59	0	2	1	1
37	79	1	31.3	2	10% replacement, 90% pushing	31	0	2	1	1
38	51	1	35.4	2	40,100,100, 60	58	0	1	1	1
39	70	1	25	0	0	25	1	2	1	1	metformin
40	79	1	NA	1	>50%	59	0	1	1	1
41	79	1	21.08	1	100	20	0	1	1	1
42	70	1	25.2	0	0.4	53		2	0	1
43	58	1	24.6	2	30, 75, 60, 80, 60. 60	53	0	0	1	1
44	59	1	21.5	1	1	24	0	2	1	1
45	76	1	28.9	2		71	0	0	0	1
46	63	0	25.39	1	na	64	1	0	0	1	novorapid metformin jardance lantus
47	74	1	26.4	1	NA	80	0	1	1	0
48	58	1	30	0	0,0,5%	50	0	0	0	1
49	74	1	33.8	0	NA	83	0	1	1	1
50	77	1	24.5	1	0.8	53	0	0	0	0
51	82	1	23.9	0	0	54	1	1	1	1	metformin glucobay diabeta
52	61	0	22.9	1	0.6	30	0	1	1	1
53	83	1	32	0	0.05	68	0	0	0	1
54	62	1	32.4	1	0.6	46	0	1	1	1
55	73	1	26.18	1	100	38	0	2	1	1
56	61	1	22.9	1	0.95	56	0
								1	1	1
57	52	0	22.4	0	NA	56	0	1	1	1
58	68	0	19.2	0	30, 15%	48	0	1	1	1
59	75	1	25.6	0	0	50	0	0	0	1
60	75	1	34.6	0	0.05	106	1	0	1	0	metformin lantus
61	76	0	39.4	2	10% replacement, 70% pushing	16	0	1	1	1
62	81	0	25.74	1	100	46	0	0	1	1
63	66	1	23.8	1	all replacement >50%	44	0	2	1	1
64	73	1	27	0	0.3	72	1	0	0	1	metformin gliclazide
65	62	1	25	1	1	45	0	1	0	1
66	70	0	18.9	1	1	51	0	0	1	1
67	76	0	27.5	0	<10%	45	0	0	0	1
68	74	1	22.8	1	90	72	0	0	0	1
69	79	1	25.2	2	65%, 0	47	0	0	0	1
70	70	0	22.6	2	10, 85, 90, 30	64	0	0	1	1
71	59	0	25.03	0	NA	25	0	1	1	1
72	64	1	19.7	1	100	44	0	1	1	1
73	61	1	26	2	90%,15%,25%,5%, 35%	43	0	1	1	1
74	58	1	26.3	1	1	44	0	2	1	1
75	75	0	34.4	1	100	4	0	2	1	0
76	68	1	31.8	0	0	42	0	0	1	1
77	79	1	NA	0	15	110	1	0	0	1	metformin
78	54	1	22.1	2	35, 45,	37	0	1	0	1
79	64	1	27.4	2	35	38	1	0	0	0	metformin
80	78	1	30.8	2	90, 25	41	0	2	0	0
81	66	0	27.9	1	1	19	0	0	0	1
82	71	0	27.4	1	1	30	0	0	1	1
83	78	1	24.302	0	0	57	1	0	0	0
84	70	1	19.9	2	30%, 100%	314	1	0	0	0	metformin farxiga diamicron
85	70	1	22.9	0	2,0	35	0	0	1	0
86	70	1	31	0	0.3	43	0	0	0	1
87	66	1	27.2	2	0, 50%	65	1	0	0	0	metformin
88	77	0	30.8	1	100	29	1	2	1	0	metformin
89	64	0	22.7	1	100	33	0	0	0	1
90	69	0	27.2	1	1	55	1	0	0	1	metformin diamicron januvia
91	53	1	26.6	1	>50%	35	0	0	0	0
92	66	1	30.62	1	100% rHGP	51	0	1	1	1
93	58	1	25.7	1	>50%	62	0	2	1	1
94	72	0	24.2	0	0	35	0	0	0	1
95	59	1	24.6	1	0.55	36	0	0	1	0
96	46	1	35.4	1	1	30	0	0	0	1
97	77	1	32	0	<10%	58	1	0	0	1	januvia metformin glyburide
98	78	1	27.76	0	15	49	0	0	0	1
99	65	1	30.7	1	100	31	0	0	0	1
100	54	1	23.8	2	70, 70, 20, 50	34	0	2	0	1
101	56	1	25.3	2	>50%	16	0	1	1	1
102	62	1	22.6	1	100	45	0	0	0	1
103	62	1	28.6	1	>50%	39	0	0	0	1
104	72	0	24.9	2	40% replacement, 60% pushing	58	0	0	0	NA
105	61	0	38.62	0	70% dHGP, 30% rHGP	52	0	0	1	1
106	50	0	29.9	1	1	27	1	0	0	0	metformin canaglifozin januvia
107	74	0	28.44	1	NA	39	0	1	1	0
108	65	1	26.03	1	NA	113	0	1	1	1
